# Supplementary material for: State Attachment Variability: Between- and within-Person Level Associations with Trait Attachment and Psychological Problems
Source: Brain Sci. 2021 Sep 24;11(10):1264. doi: 10.3390/brainsci11101264 (PMC8533933; doi:10.3390/brainsci11101264)
Supplement: Supplementary file 1 [file brainsci-11-01264-s001.zip]

Archive with 3 entries (3 files):
- Supplementary Material S1.pdf
- Supplementary Material S2.pdf
- Supplementary Table S1.pdf
